# Supplementary material for: Trait Variation in Moths Mirrors Small-Scaled Ecological Gradients in A Tropical Forest Landscape
Source: Insects. 2020 Sep 8;11(9):612. doi: 10.3390/insects11090612 (PMC7563231; doi:10.3390/insects11090612)
Supplement: Supplementary file 1 [file insects-11-00612-s001.zip]

Archive with 2 entries (2 files):
- Table S1_revised.docx
- Table S2.docx
